# Supplementary material for: Essential Oil Delivery Route: Effect on Broiler Chicken’s Growth Performance, Blood Biochemistry, Intestinal Morphology, Immune, and Antioxidant Status
Source: Animals (Basel). 2021 Nov 26;11(12):3386. doi: 10.3390/ani11123386 (PMC8697888; doi:10.3390/ani11123386)
Supplement: Supplementary file 1 [file animals-11-03386-s001.zip]

Archive with 1 entries (1 files):
- animals-1475389-supplementary.pdf
